# Supplementary material for: Identification of novel point mutations in splicing sites integrating whole-exome and RNA-seq data in myeloproliferative diseases
Source: Mol Genet Genomic Med. 2013 Jul 7;1(4):246–59. doi: 10.1002/mgg3.23 (PMC3865592; doi:10.1002/mgg3.23)
Supplement: Supplementary file 7 [file mgg30001-0246-SD7.txt]

Suppl.Fig. 1 
 
A) 
 
 
 
 
 
 
 
 
 
 
 
 
 
 
 
 
 
 
 
 
 
 
 
 
 
 
 
 
 
 
 
 
 
 
 
 
 
 
 
 
 
 
 
 
 
 
 B) 
