# Supplementary material for: Identification of novel point mutations in splicing sites integrating whole-exome and RNA-seq data in myeloproliferative diseases
Source: Mol Genet Genomic Med. 2013 Jul 7;1(4):246–59. doi: 10.1002/mgg3.23 (PMC3865592; doi:10.1002/mgg3.23)
Supplement: Supplementary file 8 [file mgg30001-0246-SD8.txt]

Suppl. Fig. 2  
 
A) 
 
 
 
 
 
 
 
 
 
 
 
 
 
 
 
 
 
 
 
 
 
 
 
 
 
 
 
 
 
 
 
 
 
 
 
 
 
 
 
 
 
 
 
 
 
 
 B)  
 
Ph+002       Ph+003 
 
 
 
 
 
 
 
 
 
 
 
 
 
 
 
                    
 
 
 
 
 
 
 
 
 
 
 
 
 
 
 
 
 
 
 
 
 
 
 
 
 
 
 
 
 
 
 Ph+004     Ph+005 
       
 
 
 
 
 
 
 
 
 
 
 
 
 
 
 
 
 
 
 
 
 
 
 
 
 
 
 
 
 
 
 
 
 
 
 
 
 
 
 
 
 
 
 
 
 
 
 
  
Ph+007 
 
 
 
Ph+007 
 
 
 
