# Supplementary material for: Identification of novel point mutations in splicing sites integrating whole-exome and RNA-seq data in myeloproliferative diseases
Source: Mol Genet Genomic Med. 2013 Jul 7;1(4):246–59. doi: 10.1002/mgg3.23 (PMC3865592; doi:10.1002/mgg3.23)
Supplement: Supplementary file 9 [file mgg30001-0246-SD9.txt]

Suppl Fig. 3  
 
A) 
 
 
 
 
 
 
 
 
 
 
 
 
 
 
 
 
 
 
 
 
 
 
 
 
 
 
 
 
 
 
 
 
 
 
 
 
 
 
 
 
 
 
 
 
 
 
 
Myeloid CellsLymphoid Cells
EX1
3
EX1
4
EX1
5 
 
 
B) 
 
 
 
 
 
 
 
 
 
 
 
 
 
 
 
 
 
 
 
 
 
 
 
 
 
 
 
 
 
 
 
 
 
 
 
 
 
 
 
 
 
 
 
 
 
 
EX1
3
EX1
4
EX1
5C)  
 
 
      
 
    
 
                
 
 
 
 
 
 
 
 
 
 
 
 
Ph+001 Ph+002 
Ph+003 Ph+005  
 
 
 
 
 
 
 
 
 
 
 
 
 
 
 
 
 
 
 
 
 
  
        
 
 
 
 
 
Ph+006
Ph+007 
Ph+008 Ph-003 
