# Supplementary material for: Identification of novel point mutations in splicing sites integrating whole-exome and RNA-seq data in myeloproliferative diseases
Source: Mol Genet Genomic Med. 2013 Jul 7;1(4):246–59. doi: 10.1002/mgg3.23 (PMC3865592; doi:10.1002/mgg3.23)
Supplement: Supplementary file 10 [file mgg30001-0246-SD10.txt]

Suppl Fig. 4  
A)                                                                                                                                                                                                                                              
 
 
 
 
             
 
 
 
 
 
 
 
 
 
 
 
 
 
 
 
 
 
 
 
 
 
 
 
 
 
 
 
 
 
 
 
 
 
 
 
 
 
 
 
 
 
 
 
LymphoidCellsMyeloidCells                                                   
B) 
 
 
 
 
 
 
 
 
 
 
 
 
 
 
 
 
 
 
 
 
 
 
 
 
 
 
 
 
 
 
 
 
 
 
 
 
 
 
 
 
 
 
 
 
 
 
 
 
Myeloid Cells Lymphoid Cells C)     
 
 
          
 
 
 
 
 
 
 
 
 
 
 
 
 
 
 
 
 
 
 
 
 
 
 
 
 
 
 
 
 
                                      
 
Myeloid Cells Lymphoid Cells 
