# Supplementary material for: Identification of novel point mutations in splicing sites integrating whole-exome and RNA-seq data in myeloproliferative diseases
Source: Mol Genet Genomic Med. 2013 Jul 7;1(4):246–59. doi: 10.1002/mgg3.23 (PMC3865592; doi:10.1002/mgg3.23)
Supplement: Supplementary file 11 [file mgg30001-0246-SD11.txt]

Suppl Fig. 5  
 
A) 
 
 
 
 
 
 
 
 
 
 
 
 
 
 
 
 
 
 
 
 
 
 
 
 
 
 
 
 
 
 
 
 
 
 
 
 
 
 
 
 
 
 
 
 
 
 
 
Myeloid Cells Lymphoid Cells 
EX1
7
EX1
8
EX1
9 
B) 
 
 
 
 
 
 
 
 
 
 
 
 
 
 
 
 
 
Ph-001 Ph-002
Ph-003 Ph-004
Ph-005 Ph-007 
 
 
 
 
 
 
 
 
 
 
 
 
 
Ph-008
