# Supplementary material for: Identification of novel point mutations in splicing sites integrating whole-exome and RNA-seq data in myeloproliferative diseases
Source: Mol Genet Genomic Med. 2013 Jul 7;1(4):246–59. doi: 10.1002/mgg3.23 (PMC3865592; doi:10.1002/mgg3.23)
Supplement: Supplementary file 12 [file mgg30001-0246-SD12.txt]

Suppl Fig. 6  
 
A) 
 
 
 
 
 
 
 
 
 
 
 
 
 
 
 
 
 
 
 
 
 
 
 
 
 
 
 
 
 
B) 
 
 
 
 
 
 
 
 
 
 
 
 
 
 
 
 
  
 
 
C)
 
 
 
 
 
 
 
 
 
 
 
 
 
 
 
 
 
 
 
 
 
D) 
 
 
 
 
 
 
 
 
 
 
 
 
 
 
 
 
 
 
 
 
 
 
 
  
 
 
E)
 
 
 
 
 
 
 
 
 
 
 
 
 
 
 
 
 
 
 
 
 
 
 
 
 
 
 
 
 
 
 
 
 
 
 
 
 
 
 
 
 
 
 
 
 
 F) 
 
 
 
 
 
 
 
 
 
 
 
 
 
 
 
 
 
 
 
 
 
 
 
 
 
 
 
 
 
 
 
 
 
 
 
 
 
 
 
 
 
 
 
 
 
 
 
 
  
G) 
 
 
 
